# Supplementary material for: Betulinic Acid Inhibits the Stemness of Gastric Cancer Cells by Regulating the GRP78-TGF-β1 Signaling Pathway and Macrophage Polarization
Source: Molecules. 2023 Feb 11;28(4):1725. doi: 10.3390/molecules28041725 (PMC9964887; doi:10.3390/molecules28041725)
Supplement: Supplementary file 1 [file molecules-28-01725-s001.zip]

Archive with 1 entries (1 files):
- molecules-2090295-supplementary.pdf
